# Supplementary material for: Genome-wide protein localization prediction strategies for gram negative bacteria
Source: BMC Genomics. 2011 Jun 15;12(Suppl 1):S1. doi: 10.1186/1471-2164-12-S1-S1 (PMC3223724; doi:10.1186/1471-2164-12-S1-S1)
Supplement: Additional file 2 — Curated ortholog grouping and location predictions for 81169 proteins predicted to be encoded in the genomes of 19 Shewanella. Pseudogenes are denoted with an asterisk in the locus tag column. [file 1471-2164-12-S1-S1-S2.xlsx]

## Sheet: Localization Predictions
GROUPID	Locus Tag	Cleavage by	General Location
SOG00001	ANA3_0003		cytoplasm
SOG00001	CN32_3968		cytoplasm
SOG00001	MR4_3937		cytoplasm
SOG00001	MR7_4029		cytoplasm
SOG00001	OS155_4378		cytoplasm
SOG00001	OS185_4377		cytoplasm
SOG00001	OS195_4519		cytoplasm
SOG00001	OS223_4323		cytoplasm
SOG00001	PV4_3857		cytoplasm
SOG00001	Sama_0001		cytoplasm
SOG00001	Sden_3764		cytoplasm
SOG00001	Sfri_4057		cytoplasm
SOG00001	Shal_4306		cytoplasm
SOG00001	SO_0001		cytoplasm
SOG00001	Spea_4252		cytoplasm
SOG00001	Ssed_4498		cytoplasm
SOG00001	Swoo_4910		cytoplasm
SOG00001	swp_0001		cytoplasm
SOG00001	W3181_4065		cytoplasm
SOG00002	ANA3_0004		inner membrane
SOG00002	CN32_3969		inner membrane
SOG00002	MR4_3938		inner membrane
SOG00002	MR7_4030		inner membrane
SOG00002	Sama_2411		inner membrane
SOG00002	SO_0002		inner membrane
SOG00002	W3181_4066		inner membrane
SOG00003	ANA3_0005		cytoplasm
SOG00003	CN32_4001**		cytoplasm
SOG00003	MR4_3939		cytoplasm
SOG00003	MR7_4031		cytoplasm
SOG00003	OS155_4379		cytoplasm
SOG00003	OS185_4378		cytoplasm
SOG00003	OS195_4520		cytoplasm
SOG00003	OS223_4324		cytoplasm
SOG00003	PV4_3865		cytoplasm
SOG00003	Sama_0008		cytoplasm
SOG00003	Sden_3774		cytoplasm
SOG00003	Sfri_4062		cytoplasm
SOG00003	Shal_4310		cytoplasm
SOG00003	SO_0003		cytoplasm
SOG00003	Spea_4256		cytoplasm
SOG00003	Ssed_0001		cytoplasm
SOG00003	Swoo_4928		cytoplasm
SOG00003	swp_0011		cytoplasm
SOG00003	W3181_4091**		cytoplasm
SOG00004	ANA3_0006		inner membrane
SOG00004	CN32_4002		inner membrane
SOG00004	MR4_3940		inner membrane
SOG00004	MR7_4032		inner membrane
SOG00004	OS155_4380		inner membrane
SOG00004	OS185_4379		inner membrane
SOG00004	OS195_4521		inner membrane
SOG00004	OS223_4325		inner membrane
SOG00004	PV4_3866		inner membrane
SOG00004	Sama_0009		inner membrane
SOG00004	Sden_3775		inner membrane
SOG00004	Sfri_4063		inner membrane
SOG00004	Shal_4311		inner membrane
SOG00004	SO_0004		inner membrane
SOG00004	Spea_4257		inner membrane
SOG00004	Ssed_0002		inner membrane
SOG00004	Swoo_4929		inner membrane
SOG00004	swp_0012		inner membrane
SOG00004	W3181_4092		inner membrane
SOG00005	ANA3_0007		cytoplasm
SOG00005	CN32_4003		cytoplasm
SOG00005	MR4_3941		cytoplasm
SOG00005	MR7_4033		cytoplasm
SOG00005	OS155_4381		cytoplasm
SOG00005	OS185_4380		cytoplasm
SOG00005	OS195_4522		cytoplasm
SOG00005	OS223_4326		cytoplasm
SOG00005	PV4_3867		cytoplasm
SOG00005	Sama_0010		cytoplasm
SOG00005	Sden_3776		cytoplasm
SOG00005	Sfri_4064		cytoplasm
SOG00005	Shal_4312		cytoplasm
SOG00005	SO_0005		cytoplasm
SOG00005	Spea_4258		cytoplasm
SOG00005	Ssed_0003		cytoplasm
SOG00005	Swoo_4930		cytoplasm
SOG00005	swp_0012.1		cytoplasm
SOG00005	W3181_4093		cytoplasm
SOG00006	ANA3_0008		cytoplasm
SOG00006	CN32_4004		cytoplasm
SOG00006	MR4_3942		cytoplasm
SOG00006	MR7_4034		cytoplasm
SOG00006	OS155_4382		cytoplasm
SOG00006	OS185_4381		cytoplasm
SOG00006	OS195_4523		cytoplasm
SOG00006	OS223_4327		cytoplasm
SOG00006	PV4_3868		cytoplasm
SOG00006	Sama_0011		cytoplasm
SOG00006	Sden_3777		cytoplasm
SOG00006	Sfri_4065		cytoplasm
SOG00006	Shal_4313		cytoplasm
SOG00006	SO_0006		cytoplasm
SOG00006	Spea_4259		cytoplasm
SOG00006	Ssed_0004		cytoplasm
SOG00006	Swoo_4931		cytoplasm
SOG00006	swp_0013		cytoplasm
SOG00006	W3181_4094		cytoplasm
SOG00007	ANA3_0008.1		cytoplasm
SOG00007	CN32_4005		cytoplasm
SOG00007	MR4_3943		cytoplasm
SOG00007	MR7_4035		cytoplasm
SOG00007	OS155_4383		cytoplasm
SOG00007	OS185_4382		cytoplasm
SOG00007	OS195_4524		cytoplasm
SOG00007	OS223_4328		cytoplasm
SOG00007	PV4_3869		cytoplasm
SOG00007	Sama_0012		cytoplasm
SOG00007	Sden_3778		cytoplasm
SOG00007	Sfri_4066		cytoplasm
SOG00007	Shal_4314		cytoplasm
SOG00007	SO_0007		cytoplasm
SOG00007	Spea_4260		cytoplasm
SOG00007	Ssed_0005		cytoplasm
SOG00007	Swoo_4932		cytoplasm
SOG00007	swp_0014		cytoplasm
SOG00007	W3181_4095		cytoplasm
SOG00008	ANA3_0009		cytoplasm
SOG00008	CN32_0001		cytoplasm
SOG00008	MR4_0001		cytoplasm
SOG00008	MR7_0001		cytoplasm
SOG00008	OS155_0001		cytoplasm
SOG00008	OS185_0001		cytoplasm
SOG00008	OS195_0001		cytoplasm
SOG00008	OS223_0001		cytoplasm
SOG00008	PV4_0001		cytoplasm
SOG00008	Sama_0013		cytoplasm
SOG00008	Sden_0001		cytoplasm
SOG00008	Sfri_0001		cytoplasm
SOG00008	Shal_0001		cytoplasm
SOG00008	SO_0008		cytoplasm
SOG00008	Spea_0001		cytoplasm
SOG00008	Ssed_0006		cytoplasm
SOG00008	Swoo_0001		cytoplasm
SOG00008	swp_0015		cytoplasm
SOG00008	W3181_0001		cytoplasm
SOG00009	ANA3_0010		cytoplasm
SOG00009	CN32_0002		cytoplasm
SOG00009	MR4_0002		cytoplasm
SOG00009	MR7_0002		cytoplasm
SOG00009	OS155_0002		cytoplasm
SOG00009	OS185_0002		cytoplasm
SOG00009	OS195_0002		cytoplasm
SOG00009	OS223_0002		cytoplasm
SOG00009	PV4_0002		cytoplasm
SOG00009	Sama_0014		cytoplasm
SOG00009	Sden_0002		cytoplasm
SOG00009	Sfri_0002		cytoplasm
SOG00009	Shal_0002		cytoplasm
SOG00009	SO_0009		cytoplasm
SOG00009	Spea_0002		cytoplasm
SOG00009	Ssed_0007		cytoplasm
SOG00009	Swoo_0002		cytoplasm
SOG00009	swp_0016		cytoplasm
SOG00009	W3181_0002		cytoplasm
SOG00010	ANA3_0011		cytoplasm
SOG00010	CN32_0003		cytoplasm
SOG00010	MR4_0003		cytoplasm
SOG00010	MR7_0003		cytoplasm
SOG00010	OS155_0003		cytoplasm
SOG00010	OS185_0003		cytoplasm
SOG00010	OS195_0003		cytoplasm
SOG00010	OS223_0003		cytoplasm
SOG00010	PV4_0003		cytoplasm
SOG00010	Sama_0015		cytoplasm
SOG00010	Sden_0003		cytoplasm
SOG00010	Sfri_0003		cytoplasm
SOG00010	Shal_0003		cytoplasm
SOG00010	SO_0010		cytoplasm
SOG00010	Spea_0003		cytoplasm
SOG00010	Ssed_0008		cytoplasm
SOG00010	Swoo_0003		cytoplasm
SOG00010	swp_0017		cytoplasm
SOG00010	W3181_0003		cytoplasm
SOG00011	ANA3_0012		cytoplasm
SOG00011	CN32_0004		cytoplasm
SOG00011	MR4_0004		cytoplasm
SOG00011	MR7_0004		cytoplasm
SOG00011	OS155_0004		cytoplasm
SOG00011	OS185_0004		cytoplasm
SOG00011	OS195_0004		cytoplasm
SOG00011	OS223_0004		cytoplasm
SOG00011	PV4_0004		cytoplasm
SOG00011	Sama_0016		cytoplasm
SOG00011	Sden_0004		cytoplasm
SOG00011	Sfri_0004		cytoplasm
SOG00011	Shal_0004		cytoplasm
SOG00011	SO_0011		cytoplasm
SOG00011	Spea_0004		cytoplasm
SOG00011	Ssed_0009		cytoplasm
SOG00011	Swoo_0004		cytoplasm
SOG00011	swp_0018		cytoplasm
SOG00011	W3181_0004		cytoplasm
SOG00012	ANA3_0013		cytoplasm
SOG00012	MR4_0005		cytoplasm
SOG00012	MR7_0005		cytoplasm
SOG00012	OS155_0005		cytoplasm
SOG00012	OS185_0005		cytoplasm
SOG00012	OS195_0005		cytoplasm
SOG00012	OS223_0005		cytoplasm
SOG00012	Sama_0682		cytoplasm
SOG00012	SO_0012		cytoplasm
SOG00012	Swoo_0424		cytoplasm
SOG00013	ANA3_0015		cytoplasm
SOG00013	CN32_0005		cytoplasm
SOG00013	MR4_0007		cytoplasm
SOG00013	MR7_0007		cytoplasm
SOG00013	OS155_0011		cytoplasm
SOG00013	OS185_0007		cytoplasm
SOG00013	OS195_0011		cytoplasm
SOG00013	OS223_0011		cytoplasm
SOG00013	Sama_0024		cytoplasm
SOG00013	Sfri_0005		cytoplasm
SOG00013	Shal_0005		cytoplasm
SOG00013	SO_0013		cytoplasm
SOG00013	Spea_0005		cytoplasm
SOG00013	Ssed_0013		cytoplasm
SOG00013	Swoo_0011		cytoplasm
SOG00013	swp_0019		cytoplasm
SOG00013	W3181_0005		cytoplasm
SOG00014	ANA3_0016		cytoplasm
SOG00014	CN32_0006		cytoplasm
SOG00014	MR4_0008		cytoplasm
SOG00014	MR7_0008		cytoplasm
SOG00014	OS155_0012		cytoplasm
SOG00014	OS185_0008		cytoplasm
SOG00014	OS195_0012		cytoplasm
SOG00014	OS223_0012		cytoplasm
SOG00014	PV4_0009		cytoplasm
SOG00014	Sama_0025		cytoplasm
SOG00014	Sden_0008		cytoplasm
SOG00014	Sfri_0006		cytoplasm
SOG00014	Shal_0006		cytoplasm
SOG00014	SO_0014		cytoplasm
SOG00014	Spea_0006		cytoplasm
SOG00014	Ssed_0014		cytoplasm
SOG00014	Swoo_0012		cytoplasm
SOG00014	swp_0020		cytoplasm
SOG00014	W3181_0006		cytoplasm
SOG00015	ANA3_0017		cytoplasm
SOG00015	CN32_0007		cytoplasm
SOG00015	MR4_0009		cytoplasm
SOG00015	MR7_0009		cytoplasm
SOG00015	OS155_0013		cytoplasm
SOG00015	OS185_0009		cytoplasm
SOG00015	OS195_0013		cytoplasm
SOG00015	OS223_0013		cytoplasm
SOG00015	PV4_0010		cytoplasm
SOG00015	Sama_0026		cytoplasm
SOG00015	Sden_0009		cytoplasm
SOG00015	Sfri_0007		cytoplasm
SOG00015	Shal_0007		cytoplasm
SOG00015	SO_0015		cytoplasm
SOG00015	Spea_0007		cytoplasm
SOG00015	Ssed_0015		cytoplasm
SOG00015	Swoo_0013		cytoplasm
SOG00015	swp_0021		cytoplasm
SOG00015	W3181_0007		cytoplasm
SOG00016	ANA3_0018		cytoplasm
SOG00016	CN32_0008		cytoplasm
SOG00016	MR4_0010		cytoplasm
SOG00016	MR7_0010		cytoplasm
SOG00016	OS155_0014		cytoplasm
SOG00016	OS185_0010		cytoplasm
SOG00016	OS195_0014		cytoplasm
SOG00016	OS223_0014		cytoplasm
SOG00016	PV4_0011		cytoplasm
SOG00016	Sama_0027		cytoplasm
SOG00016	Sden_0010		cytoplasm
SOG00016	Sfri_0008		cytoplasm
SOG00016	Shal_0008		cytoplasm
SOG00016	SO_0016		cytoplasm
SOG00016	Spea_0008		cytoplasm
SOG00016	Ssed_0016		cytoplasm
SOG00016	Swoo_0014		cytoplasm
SOG00016	swp_0022		cytoplasm
SOG00016	W3181_0008		cytoplasm
SOG00017	ANA3_0019	LepB	periplasm
SOG00017	CN32_0009	LepB	periplasm
SOG00017	MR4_0011	LepB	periplasm
SOG00017	MR7_0011	LepB	periplasm
SOG00017	OS155_0016*	LepB	periplasm
SOG00017	OS185_0011	LepB	periplasm
SOG00017	OS195_0015	LepB	periplasm
SOG00017	OS223_0015	LepB	periplasm
SOG00017	PV4_0013	LepB	periplasm
SOG00017	Sama_0028	LepB	periplasm
SOG00017	Sden_0011	LepB	periplasm
SOG00017	Sfri_0009	LepB	periplasm
SOG00017	Shal_0010	LepB	periplasm
SOG00017	SO_0017	LepB	periplasm
SOG00017	Spea_0010	LepB	periplasm
SOG00017	Ssed_0018	LepB	periplasm
SOG00017	Swoo_0015	LepB	periplasm
SOG00017	swp_0023	LepB	periplasm
SOG00017	W3181_0009	LepB	periplasm
SOG00018	ANA3_0020		cytoplasm
SOG00018	CN32_0010		cytoplasm
SOG00018	MR4_0012		cytoplasm
SOG00018	MR7_0012		cytoplasm
SOG00018	OS155_0017		cytoplasm
SOG00018	OS185_0012		cytoplasm
SOG00018	OS195_0016		cytoplasm
SOG00018	OS223_0016		cytoplasm
SOG00018	PV4_0014		cytoplasm
SOG00018	Sden_0012		cytoplasm
SOG00018	Sfri_0010		cytoplasm
SOG00018	Shal_0011*		cytoplasm
SOG00018	SO_0018		cytoplasm
SOG00018	Spea_0011		cytoplasm
SOG00018	Ssed_0019		cytoplasm
SOG00018	Swoo_0016		cytoplasm
SOG00018	swp_0024		cytoplasm
SOG00018	W3181_0010		cytoplasm
SOG00019	ANA3_0021		cytoplasm
SOG00019	CN32_0011		cytoplasm
SOG00019	MR4_0013		cytoplasm
SOG00019	MR7_0013		cytoplasm
SOG00019	OS155_0018		cytoplasm
SOG00019	OS185_0013		cytoplasm
SOG00019	OS195_0017		cytoplasm
SOG00019	OS223_0017		cytoplasm
SOG00019	PV4_0015		cytoplasm
SOG00019	Sama_0029		cytoplasm
SOG00019	Sden_0013		cytoplasm
SOG00019	Sfri_0011		cytoplasm
SOG00019	Shal_0012		cytoplasm
SOG00019	SO_0019		cytoplasm
SOG00019	Spea_0012		cytoplasm
SOG00019	Ssed_0020		cytoplasm
SOG00019	Swoo_0017		cytoplasm
SOG00019	swp_0025		cytoplasm
SOG00019	W3181_0011		cytoplasm
SOG00020	ANA3_0023		cytoplasm
SOG00020	CN32_0012		cytoplasm
SOG00020	MR4_0017		cytoplasm
SOG00020	MR7_0015		cytoplasm
SOG00020	OS155_0020		cytoplasm
SOG00020	OS185_0015		cytoplasm
SOG00020	OS195_0019		cytoplasm
SOG00020	OS223_0019		cytoplasm
SOG00020	PV4_0018		cytoplasm
SOG00020	Sama_0031		cytoplasm
SOG00020	Sden_0014		cytoplasm
SOG00020	Sfri_0012		cytoplasm
SOG00020	Shal_0015		cytoplasm
SOG00020	SO_0020		cytoplasm
SOG00020	Spea_0017		cytoplasm
SOG00020	Ssed_0022		cytoplasm
SOG00020	Swoo_0020		cytoplasm
SOG00020	swp_0034		cytoplasm
SOG00020	W3181_0012		cytoplasm
SOG00021	ANA3_0024		cytoplasm
SOG00021	CN32_0013		cytoplasm
SOG00021	MR4_0018		cytoplasm
SOG00021	MR7_0016		cytoplasm
SOG00021	OS155_0021		cytoplasm
SOG00021	OS185_0016		cytoplasm
SOG00021	OS195_0020		cytoplasm
SOG00021	OS223_0020		cytoplasm
SOG00021	PV4_0019		cytoplasm
SOG00021	Sama_0032		cytoplasm
SOG00021	Sden_0015		cytoplasm
SOG00021	Sfri_0013		cytoplasm
SOG00021	Shal_0016		cytoplasm
SOG00021	SO_0021		cytoplasm
SOG00021	Spea_0018		cytoplasm
SOG00021	Ssed_0023		cytoplasm
SOG00021	Swoo_0021		cytoplasm
SOG00021	swp_0035		cytoplasm
SOG00021	W3181_0013		cytoplasm
SOG00022	ANA3_0025		cytoplasm
SOG00022	CN32_0014		cytoplasm
SOG00022	MR4_0019		cytoplasm
SOG00022	MR7_0017		cytoplasm
SOG00022	OS155_0022		cytoplasm
SOG00022	OS185_0017		cytoplasm
SOG00022	OS195_0021		cytoplasm
SOG00022	OS223_0021		cytoplasm
SOG00022	PV4_0020		cytoplasm
SOG00022	Sama_0033		cytoplasm
SOG00022	Sden_0016		cytoplasm
SOG00022	Sfri_0014		cytoplasm
SOG00022	Shal_0017		cytoplasm
SOG00022	SO_0022		cytoplasm
SOG00022	Spea_0019		cytoplasm
SOG00022	Ssed_0024		cytoplasm
SOG00022	Swoo_0022		cytoplasm
SOG00022	swp_0046		cytoplasm
SOG00022	W3181_0014		cytoplasm
SOG00023	ANA3_0026		cytoplasm
SOG00023	CN32_0015		cytoplasm
SOG00023	MR4_0020		cytoplasm
SOG00023	MR7_0018		cytoplasm
SOG00023	OS155_0023*		cytoplasm
SOG00023	OS185_0018		cytoplasm
SOG00023	OS195_0022		cytoplasm
SOG00023	OS223_0022		cytoplasm
SOG00023	PV4_0021		cytoplasm
SOG00023	Sama_0034		cytoplasm
SOG00023	Sden_0017		cytoplasm
SOG00023	Sfri_0015		cytoplasm
SOG00023	Shal_0018		cytoplasm
SOG00023	SO_0023		cytoplasm
SOG00023	Spea_0020		cytoplasm
SOG00023	Ssed_0025		cytoplasm
SOG00023	Swoo_0023		cytoplasm
SOG00023	swp_0047		cytoplasm
SOG00023	W3181_0015		cytoplasm
SOG00024	ANA3_0027		inner membrane
SOG00024	CN32_0016		inner membrane
SOG00024	MR4_0021		inner membrane
SOG00024	MR7_0019		inner membrane
SOG00024	OS155_0024		inner membrane
SOG00024	OS185_0019		inner membrane
SOG00024	OS195_0023		inner membrane
SOG00024	OS223_0023		inner membrane
SOG00024	PV4_0022		inner membrane
SOG00024	Sama_0035		inner membrane
SOG00024	Sden_0018		inner membrane
SOG00024	Sfri_0016		inner membrane
SOG00024	Shal_0019		inner membrane
SOG00024	SO_0024		inner membrane
SOG00024	Spea_0021		inner membrane
SOG00024	Ssed_0026		inner membrane
SOG00024	Swoo_0024		inner membrane
SOG00024	swp_0048		inner membrane
SOG00024	W3181_0016		inner membrane
SOG00025	ANA3_0028		cytoplasm
SOG00025	CN32_0017		cytoplasm
SOG00025	MR4_0022		cytoplasm
SOG00025	MR7_0020		cytoplasm
SOG00025	OS155_0025		cytoplasm
SOG00025	OS185_0020		cytoplasm
SOG00025	OS195_0024		cytoplasm
SOG00025	OS223_0024		cytoplasm
SOG00025	PV4_0023		cytoplasm
SOG00025	Sama_0036		cytoplasm
SOG00025	Sden_0019		cytoplasm
SOG00025	Sfri_0017		cytoplasm
SOG00025	Shal_0020		cytoplasm
SOG00025	SO_0025		cytoplasm
SOG00025	Spea_0022		cytoplasm
SOG00025	Ssed_0027		cytoplasm
SOG00025	Swoo_0025		cytoplasm
SOG00025	swp_0049		cytoplasm
SOG00025	W3181_0017		cytoplasm
SOG00026	ANA3_0029		cytoplasm
SOG00026	CN32_0018		cytoplasm
SOG00026	MR4_0023		cytoplasm
SOG00026	MR7_0021		cytoplasm
SOG00026	OS155_0026		cytoplasm
SOG00026	OS185_0021		cytoplasm
SOG00026	OS195_0025		cytoplasm
SOG00026	OS223_0025		cytoplasm
SOG00026	PV4_0024		cytoplasm
SOG00026	Sama_0037		cytoplasm
SOG00026	Sden_0020		cytoplasm
SOG00026	Sfri_0018		cytoplasm
SOG00026	Shal_0021		cytoplasm
SOG00026	SO_0026		cytoplasm
SOG00026	Spea_0025		cytoplasm
SOG00026	Ssed_0028		cytoplasm
SOG00026	Swoo_0026		cytoplasm
SOG00026	swp_0050		cytoplasm
SOG00026	W3181_0018		cytoplasm
SOG00027	ANA3_0030		cytoplasm
SOG00027	CN32_0019		cytoplasm
SOG00027	MR4_0024		cytoplasm
SOG00027	MR7_0022		cytoplasm
SOG00027	OS155_0027		cytoplasm
SOG00027	OS185_0022		cytoplasm
SOG00027	OS195_0026		cytoplasm
SOG00027	OS223_0026		cytoplasm
SOG00027	PV4_0025		cytoplasm
SOG00027	Sama_0038		cytoplasm
SOG00027	Sfri_0019		cytoplasm
SOG00027	Shal_0022		cytoplasm
SOG00027	SO_0027		cytoplasm
SOG00027	Spea_0026		cytoplasm
SOG00027	Ssed_0029		cytoplasm
SOG00027	Swoo_0027		cytoplasm
SOG00027	swp_0051		cytoplasm
SOG00027	W3181_0019		cytoplasm
SOG00028	ANA3_0031		inner membrane
SOG00028	CN32_0020		inner membrane
SOG00028	MR4_0025		inner membrane
SOG00028	MR7_0023		inner membrane
SOG00028	OS155_0028		inner membrane
SOG00028	OS185_0023		inner membrane
SOG00028	OS195_0027		inner membrane
SOG00028	OS223_0027		inner membrane
SOG00028	PV4_3740		inner membrane
SOG00028	Sama_0039		inner membrane
SOG00028	Sfri_0020		inner membrane
SOG00028	Shal_0023		inner membrane
SOG00028	SO_0028		inner membrane
SOG00028	Spea_0027		inner membrane
SOG00028	Ssed_0031		inner membrane
SOG00028	Swoo_0034		inner membrane
SOG00028	swp_0052		inner membrane
SOG00028	W3181_0020		inner membrane
SOG00029	ANA3_0032		cytoplasm
SOG00029	CN32_0021		cytoplasm
SOG00029	MR4_0026		cytoplasm
SOG00029	MR7_0024		cytoplasm
SOG00029	OS155_0029		cytoplasm
SOG00029	OS185_0024		cytoplasm
SOG00029	OS195_0028		cytoplasm
SOG00029	OS223_0028		cytoplasm
SOG00029	PV4_3739		cytoplasm
SOG00029	Sama_0040		cytoplasm
SOG00029	Sden_0021		cytoplasm
SOG00029	Sfri_0021		cytoplasm
SOG00029	Shal_0024		cytoplasm
SOG00029	SO_0029		cytoplasm
SOG00029	Spea_0028		cytoplasm
SOG00029	Ssed_0032		cytoplasm
SOG00029	Swoo_0035		cytoplasm
SOG00029	swp_0053		cytoplasm
SOG00029	W3181_0021		cytoplasm
SOG00030	ANA3_0033		cytoplasm
SOG00030	CN32_0022		cytoplasm
SOG00030	MR4_0027		cytoplasm
SOG00030	MR7_0025		cytoplasm
SOG00030	OS155_0030		cytoplasm
SOG00030	OS185_0025		cytoplasm
SOG00030	OS195_0029		cytoplasm
SOG00030	OS223_0029		cytoplasm
SOG00030	PV4_3738		cytoplasm
SOG00030	Sama_0041		cytoplasm
SOG00030	Sden_0022		cytoplasm
SOG00030	Sfri_0022		cytoplasm
SOG00030	Shal_0025		cytoplasm
SOG00030	SO_0030		cytoplasm
SOG00030	Spea_0029		cytoplasm
SOG00030	Ssed_0033		cytoplasm
SOG00030	Swoo_0036		cytoplasm
SOG00030	swp_0054		cytoplasm
SOG00030	W3181_0022		cytoplasm
SOG00031	ANA3_0034		cytoplasm
SOG00031	CN32_0023		cytoplasm
SOG00031	MR4_0028		cytoplasm
SOG00031	MR7_0026		cytoplasm
SOG00031	OS155_0031		cytoplasm
SOG00031	OS185_0026		cytoplasm
SOG00031	OS195_0030		cytoplasm
SOG00031	OS223_0030		cytoplasm
SOG00031	PV4_3737		cytoplasm
SOG00031	Sama_0042		cytoplasm
SOG00031	Sden_0023		cytoplasm
SOG00031	Sfri_0023		cytoplasm
SOG00031	Shal_0026		cytoplasm
SOG00031	SO_0031		cytoplasm
SOG00031	Spea_0030		cytoplasm
SOG00031	Ssed_0034		cytoplasm
SOG00031	Swoo_0037		cytoplasm
SOG00031	swp_0056		cytoplasm
SOG00031	W3181_0023		cytoplasm
SOG00032	ANA3_0035		cytoplasm
SOG00032	CN32_0024		cytoplasm
SOG00032	MR4_0029		cytoplasm
SOG00032	MR7_0027		cytoplasm
SOG00032	OS155_0032		cytoplasm
SOG00032	OS185_0027		cytoplasm
SOG00032	OS195_0031		cytoplasm
SOG00032	OS223_0031		cytoplasm
SOG00032	PV4_3736		cytoplasm
SOG00032	Sama_0043		cytoplasm
SOG00032	Sden_0024		cytoplasm
SOG00032	Sfri_0024		cytoplasm
SOG00032	Shal_0027		cytoplasm
SOG00032	SO_0032		cytoplasm
SOG00032	Spea_0031		cytoplasm
SOG00032	Ssed_0035		cytoplasm
SOG00032	Swoo_0038		cytoplasm
SOG00032	swp_0057		cytoplasm
SOG00032	W3181_0024		cytoplasm
SOG00033	ANA3_0036	LepB	periplasm
SOG00033	CN32_0025	LepB	periplasm
SOG00033	MR4_0030	LepB	periplasm
SOG00033	MR7_0028	LepB	periplasm
SOG00033	OS155_0033	LepB	periplasm
SOG00033	OS185_0028	LepB	periplasm
SOG00033	OS195_0032	LepB	periplasm
SOG00033	OS223_0032	LepB	periplasm
SOG00033	PV4_3735	LepB	periplasm
SOG00033	Sama_0044	LepB	periplasm
SOG00033	Sden_0025	LepB	periplasm
SOG00033	Sfri_0025	LepB	periplasm
SOG00033	Shal_0028	LepB	periplasm
SOG00033	SO_0033	LepB	periplasm
SOG00033	Spea_0032	LepB	periplasm
SOG00033	Ssed_0036	LepB	periplasm
SOG00033	Swoo_0039	LepB	periplasm
SOG00033	swp_0058	LepB	periplasm
SOG00033	W3181_0025	LepB	periplasm
SOG00034	ANA3_0037		cytoplasm
SOG00034	CN32_0026		cytoplasm
SOG00034	MR4_0031		cytoplasm
SOG00034	MR7_0029		cytoplasm
SOG00034	OS155_0034		cytoplasm
SOG00034	OS185_0029		cytoplasm
SOG00034	OS195_0033		cytoplasm
SOG00034	OS223_0033		cytoplasm
SOG00034	PV4_3734		cytoplasm
SOG00034	Sama_0045		cytoplasm
SOG00034	Sden_0026		cytoplasm
SOG00034	Sfri_0026		cytoplasm
SOG00034	Shal_0029		cytoplasm
SOG00034	SO_0034		cytoplasm
SOG00034	Spea_0033		cytoplasm
SOG00034	Ssed_0037		cytoplasm
SOG00034	Swoo_0040		cytoplasm
SOG00034	swp_0059		cytoplasm
SOG00034	W3181_0026		cytoplasm
SOG00035	ANA3_0038		cytoplasm
SOG00035	CN32_0027		cytoplasm
SOG00035	MR4_0032		cytoplasm
SOG00035	MR7_0030		cytoplasm
SOG00035	OS155_0035		cytoplasm
SOG00035	OS185_0030		cytoplasm
SOG00035	OS195_0034		cytoplasm
SOG00035	OS223_0034		cytoplasm
SOG00035	PV4_3733		cytoplasm
SOG00035	Sama_0046		cytoplasm
SOG00035	Sden_0027		cytoplasm
SOG00035	Sfri_0027		cytoplasm
SOG00035	Shal_0030		cytoplasm
SOG00035	SO_0035		cytoplasm
SOG00035	Spea_0034		cytoplasm
SOG00035	Ssed_0038		cytoplasm
SOG00035	Swoo_0041		cytoplasm
SOG00035	swp_0060		cytoplasm
SOG00035	W3181_0027		cytoplasm
SOG00036	ANA3_0039		cytoplasm
SOG00036	CN32_0028		cytoplasm
SOG00036	MR4_0033		cytoplasm
SOG00036	MR7_0031		cytoplasm
SOG00036	OS155_0036		cytoplasm
SOG00036	OS185_0031		cytoplasm
SOG00036	OS195_0035		cytoplasm
SOG00036	OS223_0035		cytoplasm
SOG00036	PV4_3731		cytoplasm
SOG00036	Sama_0048		cytoplasm
SOG00036	Sden_0028		cytoplasm
SOG00036	Sfri_0028		cytoplasm
SOG00036	Shal_0032		cytoplasm
SOG00036	SO_0036		cytoplasm
SOG00036	Spea_0036		cytoplasm
SOG00036	Ssed_0040		cytoplasm
SOG00036	Swoo_0043		cytoplasm
SOG00036	swp_0062		cytoplasm
SOG00036	W3181_0028		cytoplasm
SOG00037	ANA3_0040		cytoplasm
SOG00037	CN32_0029		cytoplasm
SOG00037	MR4_0034		cytoplasm
SOG00037	MR7_0032		cytoplasm
SOG00037	OS155_0037		cytoplasm
SOG00037	OS185_0032		cytoplasm
SOG00037	OS195_0036		cytoplasm
SOG00037	OS223_0036		cytoplasm
SOG00037	PV4_3730		cytoplasm
SOG00037	Sama_0049		cytoplasm
SOG00037	Sden_0029		cytoplasm
SOG00037	Sfri_0029		cytoplasm
SOG00037	Shal_0033		cytoplasm
SOG00037	SO_0037		cytoplasm
SOG00037	Spea_0037		cytoplasm
SOG00037	Ssed_0041		cytoplasm
SOG00037	Swoo_0044		cytoplasm
SOG00037	swp_0063		cytoplasm
SOG00037	W3181_0029		cytoplasm
SOG00038	ANA3_0041		cytoplasm
SOG00038	CN32_0030		cytoplasm
SOG00038	MR4_0035		cytoplasm
SOG00038	MR7_0033		cytoplasm
SOG00038	OS155_0038		cytoplasm
SOG00038	OS185_0033		cytoplasm
SOG00038	OS195_0037		cytoplasm
SOG00038	OS223_0037		cytoplasm
SOG00038	PV4_3729		cytoplasm
SOG00038	Sama_0050		cytoplasm
SOG00038	Sden_0030		cytoplasm
SOG00038	Sfri_0030		cytoplasm
SOG00038	Shal_0034		cytoplasm
SOG00038	SO_0038		cytoplasm
SOG00038	Spea_0038		cytoplasm
SOG00038	Ssed_0042		cytoplasm
SOG00038	Swoo_0045		cytoplasm
SOG00038	swp_0064		cytoplasm
SOG00038	W3181_0030		cytoplasm
SOG00039	ANA3_0042		cytoplasm
SOG00039	CN32_0031		cytoplasm
SOG00039	MR4_0036		cytoplasm
SOG00039	MR7_0034		cytoplasm
SOG00039	OS155_0039		cytoplasm
SOG00039	OS185_0034		cytoplasm
SOG00039	OS195_0038		cytoplasm
SOG00039	OS223_0038		cytoplasm
SOG00039	PV4_3728		cytoplasm
SOG00039	Sama_0051		cytoplasm
SOG00039	Sden_0031		cytoplasm
SOG00039	Sfri_0031		cytoplasm
SOG00039	SO_0039		cytoplasm
SOG00039	Spea_0039		cytoplasm
SOG00039	Swoo_0046		cytoplasm
SOG00039	swp_0065		cytoplasm
SOG00039	W3181_0031		cytoplasm
SOG00040	ANA3_0043		cytoplasm
SOG00040	CN32_0032		cytoplasm
SOG00040	MR4_0037		cytoplasm
SOG00040	MR7_0035		cytoplasm
SOG00040	OS155_0040		cytoplasm
SOG00040	OS185_0035		cytoplasm
SOG00040	OS195_0039		cytoplasm
SOG00040	OS223_0039		cytoplasm
SOG00040	PV4_3727		cytoplasm
SOG00040	Sama_0052		cytoplasm
SOG00040	Sden_0034		cytoplasm
SOG00040	Sfri_0034		cytoplasm
SOG00040	Shal_0035		cytoplasm
SOG00040	SO_0040		cytoplasm
SOG00040	Spea_0040		cytoplasm
SOG00040	Ssed_0043		cytoplasm
SOG00040	Swoo_0047		cytoplasm
SOG00040	swp_0066		cytoplasm
SOG00040	W3181_0032		cytoplasm
SOG00041	ANA3_0044		cytoplasm
SOG00041	CN32_0033		cytoplasm
SOG00041	MR4_0038		cytoplasm
SOG00041	MR7_0036		cytoplasm
SOG00041	OS155_0041		cytoplasm
SOG00041	OS185_0036		cytoplasm
SOG00041	OS195_0040		cytoplasm
SOG00041	OS223_0040		cytoplasm
SOG00041	PV4_3726		cytoplasm
SOG00041	Sama_0053		cytoplasm
SOG00041	Sden_0035		cytoplasm
SOG00041	Sfri_0035		cytoplasm
SOG00041	Shal_0036		cytoplasm
SOG00041	SO_0041		cytoplasm
SOG00041	Spea_0041		cytoplasm
SOG00041	Ssed_0044		cytoplasm
SOG00041	Swoo_0048		cytoplasm
SOG00041	swp_0067		cytoplasm
SOG00041	W3181_0033		cytoplasm
SOG00042	ANA3_0045		cytoplasm
SOG00042	CN32_0034		cytoplasm
SOG00042	MR4_0039		cytoplasm
SOG00042	MR7_0037		cytoplasm
SOG00042	OS155_0042		cytoplasm
SOG00042	OS185_0037		cytoplasm
SOG00042	OS195_0041		cytoplasm
SOG00042	OS223_0041		cytoplasm
SOG00042	PV4_3725		cytoplasm
SOG00042	Sama_0054		cytoplasm
SOG00042	Sden_0036		cytoplasm
SOG00042	Sfri_0037		cytoplasm
SOG00042	Shal_0037		cytoplasm
SOG00042	SO_0042		cytoplasm
SOG00042	Spea_0042		cytoplasm
SOG00042	Ssed_0045		cytoplasm
SOG00042	Swoo_0049		cytoplasm
SOG00042	swp_0068		cytoplasm
SOG00042	W3181_0034		cytoplasm
SOG00043	ANA3_0046		cytoplasm
SOG00043	CN32_0035		cytoplasm
SOG00043	MR4_0040		cytoplasm
SOG00043	MR7_0038		cytoplasm
SOG00043	OS155_4337		cytoplasm
SOG00043	OS185_0038		cytoplasm
SOG00043	OS195_0042		cytoplasm
SOG00043	OS223_0042		cytoplasm
SOG00043	PV4_3811		cytoplasm
SOG00043	Sama_0055		cytoplasm
SOG00043	Sden_3703		cytoplasm
SOG00043	Sfri_4025		cytoplasm
SOG00043	Shal_0038		cytoplasm
SOG00043	SO_0044		cytoplasm
SOG00043	Spea_4222		cytoplasm
SOG00043	Ssed_4475		cytoplasm
SOG00043	Swoo_4882		cytoplasm
SOG00043	swp_0071.1		cytoplasm
SOG00043	W3181_4043		cytoplasm
SOG00044	ANA3_0047		cytoplasm
SOG00044	CN32_0036		cytoplasm
SOG00044	MR4_0041		cytoplasm
SOG00044	MR7_0039		cytoplasm
SOG00044	OS155_4336		cytoplasm
SOG00044	OS185_0039		cytoplasm
SOG00044	OS195_0043		cytoplasm
SOG00044	OS223_0043		cytoplasm
SOG00044	PV4_3810		cytoplasm
SOG00044	Sama_0056		cytoplasm
SOG00044	Sden_3702		cytoplasm
SOG00044	Sfri_4024		cytoplasm
SOG00044	Shal_0039		cytoplasm
SOG00044	SO_0045		cytoplasm
SOG00044	Spea_4221		cytoplasm
SOG00044	Ssed_4474		cytoplasm
SOG00044	Swoo_4881		cytoplasm
SOG00044	swp_0072		cytoplasm
SOG00044	W3181_4042		cytoplasm
SOG00045	ANA3_0048	LepB	periplasm
SOG00045	CN32_0037	LepB	periplasm
SOG00045	MR4_0042	LepB	periplasm
SOG00045	MR7_0040	LepB	periplasm
SOG00045	OS155_4335	LepB	periplasm
SOG00045	OS185_0040	LepB	periplasm
SOG00045	OS195_0044	LepB	periplasm
SOG00045	OS223_0044	LepB	periplasm
SOG00045	PV4_3809	LepB	periplasm
SOG00045	Sama_0057	LepB	periplasm
SOG00045	Sden_3701	LepB	periplasm
SOG00045	Sfri_4023	LepB	periplasm
SOG00045	Shal_0040	LepB	periplasm
SOG00045	SO_0046	LepB	periplasm
SOG00045	Spea_4220	LepB	periplasm
SOG00045	Ssed_4473	LepB	periplasm
SOG00045	Swoo_4880	LepB	periplasm
SOG00045	swp_0073	LepB	periplasm
SOG00045	W3181_4041	LepB	periplasm
SOG00046	ANA3_0049	LepB	periplasm
SOG00046	CN32_0038	LepB	periplasm
SOG00046	MR4_0043	LepB	periplasm
SOG00046	MR7_0041	LepB	periplasm
SOG00046	OS155_4334	LepB	periplasm
SOG00046	OS185_0041	LepB	periplasm
SOG00046	OS195_0045	LepB	periplasm
SOG00046	OS223_0045	LepB	periplasm
SOG00046	PV4_3808	LepB	periplasm
SOG00046	Sama_0058	LepB	periplasm
SOG00046	Sden_3700	LepB	periplasm
SOG00046	Shal_0041	LepB	periplasm
SOG00046	SO_0047	LepB	periplasm
SOG00046	Spea_4219	LepB	periplasm
SOG00046	Ssed_4472	LepB	periplasm
SOG00046	Swoo_4879	LepB	periplasm
SOG00046	swp_0075	LepB	periplasm
SOG00046	W3181_4040	LepB	periplasm
SOG00047	ANA3_0050	LepB	periplasm
SOG00047	CN32_0039	LepB	periplasm
SOG00047	MR4_0044*	LepB	periplasm
SOG00047	MR7_0042	LepB	periplasm
SOG00047	OS155_4333	LepB	periplasm
SOG00047	OS185_0042	LepB	periplasm
SOG00047	OS195_0046	LepB	periplasm
SOG00047	OS223_0046	LepB	periplasm
SOG00047	PV4_3807	LepB	periplasm
SOG00047	Sama_0059	LepB	periplasm
SOG00047	Sden_3699	LepB	periplasm
SOG00047	Sfri_4022	LepB	periplasm
SOG00047	Shal_0042	LepB	periplasm
SOG00047	SO_0048	LepB	periplasm
SOG00047	Spea_4218	LepB	periplasm
SOG00047	Ssed_4471	LepB	periplasm
SOG00047	Swoo_4878	LepB	periplasm
SOG00047	swp_0076	LepB	periplasm
SOG00047	W3181_4039	LepB	periplasm
SOG00048	ANA3_0051		cytoplasm
SOG00048	CN32_0040		cytoplasm
SOG00048	MR4_0045		cytoplasm
SOG00048	MR7_0043		cytoplasm
SOG00048	OS155_4332		cytoplasm
SOG00048	OS185_0043		cytoplasm
SOG00048	OS195_0047		cytoplasm
SOG00048	OS223_0047		cytoplasm
SOG00048	PV4_3806		cytoplasm
SOG00048	Sama_0060		cytoplasm
SOG00048	Sden_3698		cytoplasm
SOG00048	Sfri_4021		cytoplasm
SOG00048	Shal_0043		cytoplasm
SOG00048	SO_0049		cytoplasm
SOG00048	Spea_4217		cytoplasm
SOG00048	Ssed_4470		cytoplasm
SOG00048	Swoo_4877		cytoplasm
SOG00048	swp_0077		cytoplasm
SOG00048	W3181_4038		cytoplasm
SOG00049	ANA3_0052		inner membrane
SOG00049	CN32_0041		inner membrane
SOG00049	MR4_0046		inner membrane
SOG00049	MR7_0044		inner membrane
SOG00049	OS155_4331		inner membrane
SOG00049	OS185_0044		inner membrane
SOG00049	OS195_0048		inner membrane
SOG00049	OS223_0048		inner membrane
SOG00049	PV4_3805		inner membrane
SOG00049	Sama_0061		inner membrane
SOG00049	Sden_3697		inner membrane
SOG00049	Sfri_4020		inner membrane
SOG00049	Shal_0044		inner membrane
SOG00049	SO_0050		inner membrane
SOG00049	Spea_4216		inner membrane
SOG00049	Ssed_4469		inner membrane
SOG00049	Swoo_4876		inner membrane
SOG00049	swp_0078		inner membrane
SOG00049	W3181_4037		inner membrane
SOG00050	ANA3_0053		cytoplasm
SOG00050	CN32_0042		cytoplasm
SOG00050	MR4_0047		cytoplasm
SOG00050	MR7_0045		cytoplasm
SOG00050	OS155_4330		cytoplasm
SOG00050	OS185_0045		cytoplasm
SOG00050	OS195_0049		cytoplasm
SOG00050	OS223_0049		cytoplasm
SOG00050	PV4_3804		cytoplasm
SOG00050	Sama_0062		cytoplasm
SOG00050	Sden_3696		cytoplasm
SOG00050	Sfri_4019		cytoplasm
SOG00050	Shal_0045		cytoplasm
SOG00050	SO_0052		cytoplasm
SOG00050	Spea_4215		cytoplasm
SOG00050	Ssed_4468		cytoplasm
SOG00050	Swoo_4875		cytoplasm
SOG00050	swp_0080		cytoplasm
SOG00050	W3181_4036		cytoplasm
SOG00051	ANA3_0054		cytoplasm
SOG00051	CN32_0043		cytoplasm
SOG00051	MR4_0048		cytoplasm
SOG00051	MR7_0046		cytoplasm
SOG00051	OS155_4329		cytoplasm
SOG00051	OS185_0046		cytoplasm
SOG00051	OS195_0050		cytoplasm
SOG00051	OS223_0050		cytoplasm
SOG00051	PV4_3803		cytoplasm
SOG00051	Sama_0063		cytoplasm
SOG00051	Sden_3695		cytoplasm
SOG00051	Sfri_4018		cytoplasm
SOG00051	Shal_0046		cytoplasm
SOG00051	SO_0053		cytoplasm
SOG00051	Spea_4214		cytoplasm
SOG00051	Ssed_4467		cytoplasm
SOG00051	Swoo_4874		cytoplasm
SOG00051	swp_0081		cytoplasm
SOG00051	W3181_4035		cytoplasm
SOG00052	ANA3_0055	LepB	periplasm
SOG00052	CN32_0044	LepB	periplasm
SOG00052	MR4_0049	LepB	periplasm
SOG00052	MR7_0047	LepB	periplasm
SOG00052	OS155_4328	LepB	periplasm
SOG00052	OS185_0047	LepB	periplasm
SOG00052	OS195_0051	LepB	periplasm
SOG00052	OS223_0051	LepB	periplasm
SOG00052	PV4_3802	LepB	periplasm
SOG00052	Sama_0064	LepB	periplasm
SOG00052	Sden_3694	LepB	periplasm
SOG00052	Sfri_4017	LepB	periplasm
SOG00052	Shal_0047	LepB	periplasm
SOG00052	SO_0054	LepB	periplasm
SOG00052	Spea_4212	LepB	periplasm
SOG00052	Ssed_4466	LepB	periplasm
SOG00052	Swoo_4873	LepB	periplasm
SOG00052	swp_0082	LepB	periplasm
SOG00052	W3181_4034	LepB	periplasm
SOG00055	ANA3_0057		inner membrane
SOG00055	CN32_0046		inner membrane
SOG00055	MR4_0051		inner membrane
SOG00055	MR7_0049		inner membrane
SOG00055	OS155_4305		inner membrane
SOG00055	OS185_0049		inner membrane
SOG00055	OS195_0054		inner membrane
SOG00055	OS223_0053		inner membrane
SOG00055	SO_0057		inner membrane
SOG00055	W3181_4032		inner membrane
SOG00056	ANA3_0058		cytoplasm
SOG00056	CN32_0047		cytoplasm
SOG00056	MR4_0052		cytoplasm
SOG00056	MR7_0050		cytoplasm
SOG00056	OS155_4304		cytoplasm
SOG00056	OS185_0050		cytoplasm
SOG00056	OS195_0055		cytoplasm
SOG00056	OS223_0054		cytoplasm
SOG00056	SO_0058		cytoplasm
SOG00056	W3181_4031		cytoplasm
SOG00057	ANA3_0059		cytoplasm
SOG00057	CN32_0048		cytoplasm
SOG00057	MR4_0053		cytoplasm
SOG00057	MR7_0051		cytoplasm
SOG00057	OS155_4303		cytoplasm
SOG00057	OS185_0051		cytoplasm
SOG00057	OS195_0056		cytoplasm
SOG00057	OS223_0055		cytoplasm
SOG00057	SO_0059		cytoplasm
SOG00057	W3181_4030		cytoplasm
SOG00058	ANA3_0060		inner membrane
SOG00058	CN32_0049		inner membrane
SOG00058	MR4_0054		inner membrane
SOG00058	MR7_0052		inner membrane
SOG00058	OS155_4302		inner membrane
SOG00058	OS185_0052		inner membrane
SOG00058	OS195_0057		inner membrane
SOG00058	OS223_0056		inner membrane
SOG00058	SO_0060		inner membrane
SOG00058	W3181_4029		inner membrane
SOG00059	ANA3_0063	LspA	periplasm
SOG00059	CN32_0052	LspA	periplasm
SOG00059	MR4_0061	LspA	periplasm
SOG00059	MR7_0059	LspA	periplasm
SOG00059	OS155_4296	LspA	periplasm
SOG00059	OS185_0058	LspA	periplasm
SOG00059	OS195_0063	LspA	periplasm
SOG00059	OS223_0062	LspA	periplasm
SOG00059	Sama_0069	LspA	periplasm
SOG00059	Sden_3689	LspA	periplasm
SOG00059	Sfri_3992	LspA	periplasm
SOG00059	Shal_0052	LspA	periplasm
SOG00059	SO_0061	LspA	periplasm
SOG00059	Spea_4200	LspA	periplasm
SOG00059	Ssed_4465	LspA	periplasm
SOG00059	Swoo_4872	LspA	periplasm
SOG00059	swp_0100	LspA	periplasm
SOG00059	W3181_4026	LspA	periplasm
SOG00062	ANA3_0070		cytoplasm
SOG00062	CN32_0053		cytoplasm
SOG00062	MR4_0068		cytoplasm
SOG00062	MR7_0066		cytoplasm
SOG00062	OS155_4284		cytoplasm
SOG00062	OS185_0065		cytoplasm
SOG00062	OS195_0070		cytoplasm
SOG00062	OS223_0069		cytoplasm
SOG00062	PV4_3787		cytoplasm
SOG00062	Sama_0068		cytoplasm
SOG00062	Sden_3688		cytoplasm
SOG00062	Sfri_3982		cytoplasm
SOG00062	Shal_0055		cytoplasm
SOG00062	SO_0065		cytoplasm
SOG00062	Spea_4197		cytoplasm
SOG00062	Ssed_4464		cytoplasm
SOG00062	Swoo_4871		cytoplasm
SOG00062	swp_0101		cytoplasm
SOG00062	W3181_4025		cytoplasm
SOG00063	OS155_4283		inner membrane
SOG00063	OS185_0066		inner membrane
SOG00063	OS195_0071		inner membrane
SOG00063	SO_0066		inner membrane
SOG00064	OS155_4282		inner membrane
SOG00064	OS185_0067		inner membrane
SOG00064	OS195_0072		inner membrane
SOG00064	SO_0067		inner membrane
SOG00065	ANA3_0073		inner membrane
SOG00065	CN32_0054		inner membrane
SOG00065	MR4_0071		inner membrane
SOG00065	MR7_0069		inner membrane
SOG00065	OS155_4281		inner membrane
SOG00065	OS185_0068		inner membrane
SOG00065	OS195_0073		inner membrane
SOG00065	OS223_0070		inner membrane
SOG00065	PV4_3783		inner membrane
SOG00065	Sama_3578		inner membrane
SOG00065	Sden_0065		inner membrane
SOG00065	Sfri_3980		inner membrane
SOG00065	SO_0068		inner membrane
SOG00065	Spea_4193		inner membrane
SOG00065	Swoo_4868		inner membrane
SOG00065	W3181_4024		inner membrane
SOG00066	ANA3_0074		inner membrane
SOG00066	CN32_0055		inner membrane
SOG00066	MR4_0072		inner membrane
SOG00066	MR7_0070		inner membrane
SOG00066	OS155_4280		inner membrane
SOG00066	OS185_0069		inner membrane
SOG00066	OS195_0074		inner membrane
SOG00066	OS223_0071		inner membrane
SOG00066	PV4_3782		inner membrane
SOG00066	Sama_3577		inner membrane
SOG00066	Sden_0066		inner membrane
SOG00066	Sfri_3979		inner membrane
SOG00066	Shal_0060		inner membrane
SOG00066	SO_0069		inner membrane
SOG00066	Spea_4192		inner membrane
SOG00066	Ssed_4462		inner membrane
SOG00066	Swoo_4866		inner membrane
SOG00066	swp_0105		inner membrane
SOG00066	W3181_4023		inner membrane
SOG00067	ANA3_0075		cytoplasm
SOG00067	CN32_0056		cytoplasm
SOG00067	MR4_0073		cytoplasm
SOG00067	MR7_0071		cytoplasm
SOG00067	OS155_4279		cytoplasm
SOG00067	OS185_0070		cytoplasm
SOG00067	OS195_0075		cytoplasm
SOG00067	OS223_0072		cytoplasm
SOG00067	PV4_3781		cytoplasm
SOG00067	Sama_3576		cytoplasm
SOG00067	Sden_0067		cytoplasm
SOG00067	Sfri_3978		cytoplasm
SOG00067	Shal_0061		cytoplasm
SOG00067	SO_0070		cytoplasm
SOG00067	Spea_4191		cytoplasm
SOG00067	Ssed_4461		cytoplasm
SOG00067	Swoo_4865		cytoplasm
SOG00067	swp_0106		cytoplasm
SOG00067	W3181_4022		cytoplasm
SOG00068	ANA3_0076	LepB	periplasm
SOG00068	CN32_0057	LepB	periplasm
SOG00068	MR4_0074	LepB	periplasm
SOG00068	MR7_0072	LepB	periplasm
SOG00068	OS155_4278	LepB	periplasm
SOG00068	OS185_0071	LepB	periplasm
SOG00068	OS195_0076	LepB	periplasm
SOG00068	OS223_0073	LepB	periplasm
SOG00068	PV4_3780	LepB	periplasm
SOG00068	Sama_3575	LepB	periplasm
SOG00068	Sden_0068	LepB	periplasm
SOG00068	Sfri_3977	LepB	periplasm
SOG00068	Shal_0062	LepB	periplasm
SOG00068	SO_0071	LepB	periplasm
SOG00068	Spea_4190	LepB	periplasm
SOG00068	Ssed_4460	LepB	periplasm
SOG00068	Swoo_4864	LepB	periplasm
SOG00068	swp_0108	LepB	periplasm
SOG00068	W3181_4021	LepB	periplasm
SOG00069	ANA3_0077		cytoplasm
SOG00069	CN32_0058		cytoplasm
SOG00069	MR4_0075		cytoplasm
SOG00069	MR7_0073		cytoplasm
SOG00069	OS155_4277		cytoplasm
SOG00069	OS185_0072		cytoplasm
SOG00069	OS195_0077		cytoplasm
SOG00069	OS223_0074		cytoplasm
SOG00069	PV4_3779		cytoplasm
SOG00069	Sama_3574		cytoplasm
SOG00069	Sden_0069		cytoplasm
SOG00069	Sfri_3976		cytoplasm
SOG00069	SO_0072		cytoplasm
SOG00069	Spea_4189		cytoplasm
SOG00069	Swoo_4863		cytoplasm
SOG00069	swp_0109		cytoplasm
SOG00069	W3181_4020		cytoplasm
SOG00070	ANA3_0078		cytoplasm
SOG00070	CN32_0059		cytoplasm
SOG00070	MR4_0076		cytoplasm
SOG00070	MR7_0074		cytoplasm
SOG00070	OS155_4276		cytoplasm
SOG00070	OS185_0073		cytoplasm
SOG00070	OS195_0078		cytoplasm
SOG00070	OS223_0075		cytoplasm
SOG00070	PV4_3778		cytoplasm
SOG00070	Sama_3573		cytoplasm
SOG00070	Sden_0070		cytoplasm
SOG00070	Sfri_3975		cytoplasm
SOG00070	SO_0073		cytoplasm
SOG00070	Spea_4188		cytoplasm
SOG00070	Swoo_4862		cytoplasm
SOG00070	swp_0110		cytoplasm
SOG00070	W3181_4019		cytoplasm
SOG00071	ANA3_0079		inner membrane
SOG00071	CN32_0060		inner membrane
SOG00071	MR4_0077		inner membrane
SOG00071	MR7_0075		inner membrane
SOG00071	OS155_4275		inner membrane
SOG00071	OS185_0074		inner membrane
SOG00071	OS195_0079		inner membrane
SOG00071	OS223_0076		inner membrane
SOG00071	PV4_3777		inner membrane
SOG00071	Sama_3572		inner membrane
SOG00071	Sden_0071		inner membrane
SOG00071	Sfri_3974		inner membrane
SOG00071	SO_0074		inner membrane
SOG00071	Spea_4187		inner membrane
SOG00071	Swoo_4861		inner membrane
SOG00071	swp_0111		inner membrane
SOG00071	W3181_4018		inner membrane
SOG00072	ANA3_0080		cytoplasm
SOG00072	CN32_0061		cytoplasm
SOG00072	MR4_0078		cytoplasm
SOG00072	MR7_0076		cytoplasm
SOG00072	OS155_4274		cytoplasm
SOG00072	OS185_0075		cytoplasm
SOG00072	OS195_0080		cytoplasm
SOG00072	OS223_0077		cytoplasm
SOG00072	PV4_3776		cytoplasm
SOG00072	Sama_3571		cytoplasm
SOG00072	Sden_0072		cytoplasm
SOG00072	Sfri_3973		cytoplasm
SOG00072	Shal_0063		cytoplasm
SOG00072	SO_0075		cytoplasm
SOG00072	Spea_4186		cytoplasm
SOG00072	Ssed_4459		cytoplasm
SOG00072	Swoo_4860		cytoplasm
SOG00072	swp_0114		cytoplasm
SOG00072	W3181_4017		cytoplasm
SOG00073	ANA3_0081	LepB	outer membrane
SOG00073	CN32_0062	LepB	outer membrane
SOG00073	MR4_0079	LepB	outer membrane
SOG00073	MR7_0077	LepB	outer membrane
SOG00073	OS155_4273	LepB	outer membrane
SOG00073	OS185_0076	LepB	outer membrane
SOG00073	OS195_0081	LepB	outer membrane
SOG00073	OS223_0078*	LepB	outer membrane
SOG00073	SO_0076	LepB	outer membrane
SOG00073	W3181_4016	LepB	outer membrane
SOG00074	ANA3_0082		cytoplasm
SOG00074	CN32_0063		cytoplasm
SOG00074	MR4_0080		cytoplasm
SOG00074	MR7_0078		cytoplasm
SOG00074	OS155_4272		cytoplasm
SOG00074	OS185_0077		cytoplasm
SOG00074	OS195_0082		cytoplasm
SOG00074	OS223_0080		cytoplasm
SOG00074	PV4_3775		cytoplasm
SOG00074	Sama_3570		cytoplasm
SOG00074	Sden_0073		cytoplasm
SOG00074	Sfri_3970		cytoplasm
SOG00074	Shal_0064		cytoplasm
SOG00074	SO_0077		cytoplasm
SOG00074	Spea_4185		cytoplasm
SOG00074	Ssed_4458		cytoplasm
SOG00074	Swoo_4859		cytoplasm
SOG00074	swp_0116		cytoplasm
SOG00074	W3181_4015		cytoplasm
SOG00075	MR4_0082*	LspA	periplasm
SOG00075	OS195_0084	LspA	periplasm
SOG00075	SO_0078	LspA	periplasm
SOG00076	ANA3_0084		cytoplasm
SOG00076	CN32_0065		cytoplasm
SOG00076	MR4_0083		cytoplasm
SOG00076	MR7_0080		cytoplasm
SOG00076	OS185_0079		cytoplasm
SOG00076	OS195_0085		cytoplasm
SOG00076	OS223_0082		cytoplasm
SOG00076	PV4_3774		cytoplasm
SOG00076	Sama_0071		cytoplasm
SOG00076	Sfri_3969		cytoplasm
SOG00076	Shal_0065		cytoplasm
SOG00076	SO_0079		cytoplasm
SOG00076	Spea_4184		cytoplasm
SOG00076	Ssed_4457		cytoplasm
SOG00076	Swoo_4858		cytoplasm
SOG00076	swp_0118		cytoplasm
SOG00076	W3181_4012		cytoplasm
SOG00077	ANA3_0085		cytoplasm
SOG00077	CN32_0066		cytoplasm
SOG00077	MR4_0084		cytoplasm
SOG00077	MR7_0081		cytoplasm
SOG00077	OS155_4269		cytoplasm
SOG00077	OS185_0080		cytoplasm
SOG00077	OS195_0086		cytoplasm
SOG00077	OS223_0083		cytoplasm
SOG00077	PV4_3772		cytoplasm
SOG00077	Sama_0073		cytoplasm
SOG00077	Sden_0074		cytoplasm
SOG00077	Sfri_3968		cytoplasm
SOG00077	Shal_0066		cytoplasm
SOG00077	SO_0080		cytoplasm
SOG00077	Spea_4183		cytoplasm
SOG00077	Ssed_4456		cytoplasm
SOG00077	Swoo_4857		cytoplasm
SOG00077	swp_0119		cytoplasm
SOG00077	W3181_4011		cytoplasm
SOG00078	ANA3_0088		cytoplasm
SOG00078	CN32_0067		cytoplasm
SOG00078	MR4_0087		cytoplasm
SOG00078	MR7_0084		cytoplasm
SOG00078	OS155_4268		cytoplasm
SOG00078	OS185_0081		cytoplasm
SOG00078	OS195_0087		cytoplasm
SOG00078	OS223_0084		cytoplasm
SOG00078	PV4_1706		cytoplasm
SOG00078	Sama_3597		cytoplasm
SOG00078	Sden_1478		cytoplasm
SOG00078	Sfri_1576		cytoplasm
SOG00078	Shal_0625		cytoplasm
SOG00078	SO_0081		cytoplasm
SOG00078	Ssed_1052		cytoplasm
SOG00078	Swoo_1551		cytoplasm
SOG00078	swp_4553		cytoplasm
SOG00078	W3181_4010		cytoplasm
SOG00079	MR4_0088		cytoplasm
SOG00079	OS155_4267		cytoplasm
SOG00079	OS185_0082		cytoplasm
SOG00079	OS195_0088		cytoplasm
SOG00079	OS223_0085		cytoplasm
SOG00079	Sfri_3872		cytoplasm
SOG00079	SO_0082		cytoplasm
SOG00079	Swoo_4050		cytoplasm
SOG00080	MR4_0089		cytoplasm
SOG00080	OS155_4266		cytoplasm
SOG00080	OS185_0083		cytoplasm
SOG00080	OS195_0089		cytoplasm
SOG00080	OS223_0086		cytoplasm
SOG00080	Sfri_3873		cytoplasm
SOG00080	SO_0083		cytoplasm
SOG00080	Swoo_4049		cytoplasm
SOG00081	ANA3_0089		cytoplasm
SOG00081	CN32_0069		cytoplasm
SOG00081	MR4_0090		cytoplasm
SOG00081	MR7_0085		cytoplasm
SOG00081	OS155_4264		cytoplasm
SOG00081	OS185_0085		cytoplasm
SOG00081	OS195_0091		cytoplasm
SOG00081	OS223_0088		cytoplasm
SOG00081	PV4_3771		cytoplasm
SOG00081	Sama_0074		cytoplasm
SOG00081	Sden_0077		cytoplasm
SOG00081	Sfri_3966		cytoplasm
SOG00081	Shal_0067		cytoplasm
SOG00081	SO_0084		cytoplasm
SOG00081	Spea_4180		cytoplasm
SOG00081	Ssed_4454		cytoplasm
SOG00081	Swoo_4855		cytoplasm
SOG00081	swp_0123		cytoplasm
SOG00081	W3181_4008		cytoplasm
SOG00082	ANA3_0090		inner membrane
SOG00082	CN32_0070		inner membrane
SOG00082	MR4_0091		inner membrane
SOG00082	MR7_0086		inner membrane
SOG00082	OS155_4263		inner membrane
SOG00082	OS185_0087		inner membrane
SOG00082	OS195_0092		inner membrane
SOG00082	OS223_0089		inner membrane
SOG00082	SO_0085		inner membrane
SOG00082	W3181_4007		inner membrane
SOG00083	ANA3_0094*		inner membrane
SOG00083	MR4_0093		inner membrane
SOG00083	MR7_0088		inner membrane
SOG00083	SO_0086		inner membrane
SOG00085	CN32_0073	LepB	periplasm
SOG00085	SO_0090	LepB	periplasm
SOG00085	W3181_4004	LepB	periplasm
SOG00088	Shal_0725		inner membrane
SOG00088	Spea_0634		inner membrane
SOG00088	Swoo_3885		inner membrane
SOG00088	swp_4436		inner membrane
SOG00089	ANA3_0098		cytoplasm
SOG00089	CN32_0077		cytoplasm
SOG00089	MR4_0097		cytoplasm
SOG00089	MR7_0092		cytoplasm
SOG00089	OS155_4254		cytoplasm
SOG00089	OS185_0095		cytoplasm
SOG00089	OS195_0100		cytoplasm
SOG00089	OS223_0099		cytoplasm
SOG00089	PV4_3759		cytoplasm
SOG00089	Sama_0080		cytoplasm
SOG00089	Sden_0081		cytoplasm
SOG00089	Sfri_3955		cytoplasm
SOG00089	Shal_0071		cytoplasm
SOG00089	SO_0095		cytoplasm
SOG00089	Spea_4171		cytoplasm
SOG00089	Ssed_4449		cytoplasm
SOG00089	Swoo_4840		cytoplasm
SOG00089	swp_0131		cytoplasm
SOG00089	W3181_4000		cytoplasm
SOG00090	ANA3_0099		cytoplasm
SOG00090	CN32_0078		cytoplasm
SOG00090	MR4_0098		cytoplasm
SOG00090	MR7_0093		cytoplasm
SOG00090	OS155_4253		cytoplasm
SOG00090	OS185_0096		cytoplasm
SOG00090	OS195_0101		cytoplasm
SOG00090	OS223_0100*		cytoplasm
SOG00090	PV4_3758		cytoplasm
SOG00090	Sama_0081		cytoplasm
SOG00090	Sden_0082		cytoplasm
SOG00090	Sfri_3954		cytoplasm
SOG00090	Shal_0072		cytoplasm
SOG00090	SO_0096		cytoplasm
SOG00090	Spea_4170		cytoplasm
SOG00090	Ssed_4448		cytoplasm
SOG00090	Swoo_4839		cytoplasm
SOG00090	swp_0132		cytoplasm
SOG00090	W3181_3999		cytoplasm
SOG00091	ANA3_0100		cytoplasm
SOG00091	CN32_0079		cytoplasm
SOG00091	MR4_0099		cytoplasm
SOG00091	MR7_0094		cytoplasm
SOG00091	OS155_4252		cytoplasm
SOG00091	OS185_0097		cytoplasm
SOG00091	OS195_0102		cytoplasm
SOG00091	OS223_0102		cytoplasm
SOG00091	PV4_3757		cytoplasm
SOG00091	Sama_1632		cytoplasm
SOG00091	Sden_0083		cytoplasm
SOG00091	Sfri_3953		cytoplasm
SOG00091	Shal_0073		cytoplasm
SOG00091	SO_0097		cytoplasm
SOG00091	Spea_4169		cytoplasm
SOG00091	Ssed_4447		cytoplasm
SOG00091	Swoo_4838		cytoplasm
SOG00091	swp_0133		cytoplasm
SOG00091	W3181_3998		cytoplasm
SOG00092	ANA3_0101		cytoplasm
SOG00092	CN32_0080		cytoplasm
SOG00092	MR4_0100		cytoplasm
SOG00092	MR7_0095		cytoplasm
SOG00092	OS155_4251		cytoplasm
SOG00092	OS185_0098		cytoplasm
SOG00092	OS195_0103		cytoplasm
SOG00092	OS223_0103		cytoplasm
SOG00092	PV4_3756		cytoplasm
SOG00092	Sama_1631		cytoplasm
SOG00092	Sden_0084		cytoplasm
SOG00092	Sfri_3952		cytoplasm
SOG00092	Shal_0074		cytoplasm
SOG00092	SO_0098		cytoplasm
SOG00092	Spea_4168		cytoplasm
SOG00092	Ssed_4446		cytoplasm
SOG00092	Swoo_4837		cytoplasm
SOG00092	swp_0134		cytoplasm
SOG00092	W3181_3997		cytoplasm
SOG00093	ANA3_0102	LepB	periplasm
SOG00093	MR4_0102	LepB	periplasm
SOG00093	MR7_0096	LepB	periplasm
SOG00093	OS185_0099	LepB	periplasm
SOG00093	OS195_0104	LepB	periplasm
SOG00093	OS223_0104	LepB	periplasm
SOG00093	Shal_0492	LepB	periplasm
SOG00093	SO_0101	LepB	periplasm
SOG00093	Spea_0437	LepB	periplasm
SOG00094	ANA3_0103		periplasm
SOG00094	MR4_0103		periplasm
SOG00094	MR7_0098		periplasm
SOG00094	OS185_0101		periplasm
SOG00094	OS195_0106		periplasm
SOG00094	OS223_0105		periplasm
SOG00094	Shal_0494		periplasm
SOG00094	SO_0102		periplasm
SOG00094	Spea_0439		periplasm
SOG00095	ANA3_0104		inner membrane
SOG00095	MR4_0104		inner membrane
SOG00095	MR7_0099		inner membrane
SOG00095	OS185_0102		inner membrane
SOG00095	OS195_0107		inner membrane
SOG00095	OS223_0106		inner membrane
SOG00095	Shal_0495		inner membrane
SOG00095	SO_0103		inner membrane
SOG00095	Spea_0440		inner membrane
SOG00096	ANA3_0105		cytoplasm
SOG00096	MR4_0105		cytoplasm
SOG00096	MR7_0100		cytoplasm
SOG00096	OS185_0103		cytoplasm
SOG00096	OS195_0108		cytoplasm
SOG00096	OS223_0107		cytoplasm
SOG00096	Shal_0496		cytoplasm
SOG00096	SO_0104		cytoplasm
SOG00096	Spea_0441		cytoplasm
SOG00097	ANA3_0106		cytoplasm
SOG00097	MR4_0106		cytoplasm
SOG00097	MR7_0101		cytoplasm
SOG00097	OS185_0104		cytoplasm
SOG00097	OS195_0109		cytoplasm
SOG00097	OS223_0108		cytoplasm
SOG00097	Shal_0497		cytoplasm
SOG00097	SO_0105		cytoplasm
SOG00097	Spea_0442		cytoplasm
SOG00098	ANA3_0107		cytoplasm
SOG00098	MR4_0107		cytoplasm
SOG00098	MR7_0102		cytoplasm
SOG00098	OS185_0105		cytoplasm
SOG00098	OS195_0110		cytoplasm
SOG00098	OS223_0109		cytoplasm
SOG00098	Shal_0498		cytoplasm
SOG00098	SO_0106		cytoplasm
SOG00098	Spea_0443		cytoplasm
SOG00099	ANA3_0108		cytoplasm
SOG00099	MR4_0108		cytoplasm
SOG00099	MR7_0103		cytoplasm
SOG00099	OS185_0106		cytoplasm
SOG00099	OS195_0111		cytoplasm
SOG00099	OS223_0110		cytoplasm
SOG00099	Shal_0499		cytoplasm
SOG00099	SO_0107		cytoplasm
SOG00099	Spea_0444		cytoplasm
SOG00100	ANA3_0109		inner membrane
SOG00100	MR4_0109		inner membrane
SOG00100	MR7_0104		inner membrane
SOG00100	OS185_0107		inner membrane
SOG00100	OS195_0112		inner membrane
SOG00100	OS223_0111		inner membrane
SOG00100	Shal_0500		inner membrane
SOG00100	SO_0108		inner membrane
SOG00100	Spea_0445		inner membrane
SOG00101	ANA3_0110		cytoplasm
SOG00101	MR4_0110		cytoplasm
SOG00101	MR7_0105		cytoplasm
SOG00101	OS185_0108		cytoplasm
SOG00101	OS195_0113		cytoplasm
SOG00101	OS223_0112		cytoplasm
SOG00101	Shal_0501		cytoplasm
SOG00101	SO_0109		cytoplasm
SOG00101	Spea_0446		cytoplasm
SOG00102	ANA3_0111		inner membrane
SOG00102	CN32_0107		inner membrane
SOG00102	MR4_0111		inner membrane
SOG00102	MR7_0106		inner membrane
SOG00102	OS155_4244		inner membrane
SOG00102	OS185_0109		inner membrane
SOG00102	OS195_0114		inner membrane
SOG00102	OS223_0113		inner membrane
SOG00102	SO_0110		inner membrane
SOG00102	W3181_3963		inner membrane
SOG00103	ANA3_0112	LepB	periplasm
SOG00103	MR4_0112	LepB	periplasm
SOG00103	MR7_0107	LepB	periplasm
SOG00103	OS155_4243*	LepB	periplasm
SOG00103	OS185_0110	LepB	periplasm
SOG00103	OS195_0115	LepB	periplasm
SOG00103	OS223_0114	LepB	periplasm
SOG00103	SO_0111	LepB	periplasm
SOG00104	ANA3_0113	LepB	periplasm
SOG00104	CN32_0108	LepB	periplasm
SOG00104	MR4_0113*	LepB	periplasm
SOG00104	MR7_0108	LepB	periplasm
SOG00104	OS185_0111	LepB	periplasm
SOG00104	OS195_0116	LepB	periplasm
SOG00104	OS223_0115	LepB	periplasm
SOG00104	PV4_3346	LepB	periplasm
SOG00104	Sama_0501	LepB	periplasm
SOG00104	SO_0112	LepB	periplasm
SOG00104	W3181_3962	LepB	periplasm
SOG00105	ANA3_0114	LepB	outer membrane
SOG00105	MR4_0114*	LepB	outer membrane
SOG00105	MR7_0109	LepB	outer membrane
SOG00105	OS185_0113	LepB	outer membrane
SOG00105	OS195_0118	LepB	outer membrane
SOG00105	OS223_0117	LepB	outer membrane
SOG00105	SO_0113	LepB	outer membrane
SOG00106	ANA3_0115	LepB	periplasm
SOG00106	CN32_0110	LepB	periplasm
SOG00106	MR4_0115	LepB	periplasm
SOG00106	MR7_0110	LepB	periplasm
SOG00106	OS155_4240	LepB	periplasm
SOG00106	OS185_0114	LepB	periplasm
SOG00106	OS195_0119	LepB	periplasm
SOG00106	OS223_0118	LepB	periplasm
SOG00106	PV4_3754	LepB	periplasm
SOG00106	Sden_0085	LepB	periplasm
SOG00106	Sfri_3611	LepB	periplasm
SOG00106	Shal_0081	LepB	periplasm
SOG00106	SO_0114	LepB	periplasm
SOG00106	Spea_4162	LepB	periplasm
SOG00106	Ssed_4444	LepB	periplasm
SOG00106	Swoo_4836	LepB	periplasm
SOG00106	swp_0141	LepB	periplasm
SOG00106	W3181_3960	LepB	periplasm
SOG00110	ANA3_0116	LepB	periplasm
SOG00110	CN32_0117	LepB	periplasm
SOG00110	MR4_0116	LepB	periplasm
SOG00110	MR7_0111	LepB	periplasm
SOG00110	OS155_4239	LepB	periplasm
SOG00110	OS185_0115	LepB	periplasm
SOG00110	OS195_0120	LepB	periplasm
SOG00110	OS223_0119	LepB	periplasm
SOG00110	SO_0119	LepB	periplasm
SOG00110	W3181_3955	LepB	periplasm
SOG00111	OS155_4238	LepB	outer membrane
SOG00111	OS185_0116	LepB	outer membrane
SOG00111	OS195_0121	LepB	outer membrane
SOG00111	OS223_0120	LepB	outer membrane
SOG00111	PV4_3753	LepB	outer membrane
SOG00111	Shal_0084	LepB	outer membrane
SOG00111	SO_0120	LepB	outer membrane
SOG00111	Spea_4159	LepB	outer membrane
SOG00111	Ssed_4443	LepB	outer membrane
SOG00111	Swoo_4835	LepB	outer membrane
SOG00111	swp_0142	LepB	outer membrane
SOG00112	ANA3_0117		inner membrane
SOG00112	CN32_0118		inner membrane
SOG00112	MR4_0117		inner membrane
SOG00112	MR7_0112		inner membrane
SOG00112	OS155_4237		inner membrane
SOG00112	OS185_0117		inner membrane
SOG00112	OS195_0122		inner membrane
SOG00112	OS223_0121		inner membrane
SOG00112	PV4_3752		inner membrane
SOG00112	Sama_3632		inner membrane
SOG00112	Sden_0086		inner membrane
SOG00112	Sfri_3951		inner membrane
SOG00112	Shal_0085		inner membrane
SOG00112	SO_0121		inner membrane
SOG00112	Spea_4158		inner membrane
SOG00112	Ssed_4442		inner membrane
SOG00112	Swoo_4834		inner membrane
SOG00112	swp_0143		inner membrane
SOG00112	W3181_3954		inner membrane
SOG00113	ANA3_0118		inner membrane
SOG00113	CN32_0119		inner membrane
SOG00113	MR4_0118		inner membrane
SOG00113	MR7_0113		inner membrane
SOG00113	OS155_4236		inner membrane
SOG00113	OS185_0118		inner membrane
SOG00113	OS195_0123		inner membrane
SOG00113	OS223_0122		inner membrane
SOG00113	PV4_3751		inner membrane
SOG00113	Sama_3631		inner membrane
SOG00113	Sden_1078		inner membrane
SOG00113	Shal_0086		inner membrane
SOG00113	SO_0122		inner membrane
SOG00113	Spea_4157		inner membrane
SOG00113	Ssed_4441		inner membrane
SOG00113	Swoo_4833		inner membrane
SOG00113	swp_5050		inner membrane
SOG00113	W3181_3953		inner membrane
SOG00114	ANA3_0119		cytoplasm
SOG00114	CN32_0120		cytoplasm
SOG00114	MR4_0119		cytoplasm
SOG00114	MR7_0114		cytoplasm
SOG00114	OS155_4235		cytoplasm
SOG00114	OS185_0119		cytoplasm
SOG00114	OS195_0124		cytoplasm
SOG00114	OS223_0123		cytoplasm
SOG00114	PV4_3750		cytoplasm
SOG00114	Sama_3630		cytoplasm
SOG00114	Sden_0088		cytoplasm
SOG00114	Sfri_3949		cytoplasm
SOG00114	Shal_0087		cytoplasm
SOG00114	SO_0123		cytoplasm
SOG00114	Spea_4156		cytoplasm
SOG00114	Ssed_4440		cytoplasm
SOG00114	Swoo_4832		cytoplasm
SOG00114	swp_5049		cytoplasm
SOG00114	W3181_3952		cytoplasm
SOG00115	ANA3_0120	LepB	periplasm
SOG00115	CN32_0121	LepB	periplasm
SOG00115	MR4_0120	LepB	periplasm
SOG00115	MR7_0115	LepB	periplasm
SOG00115	OS155_4234	LepB	periplasm
SOG00115	OS185_0120	LepB	periplasm
SOG00115	OS195_0125	LepB	periplasm
SOG00115	OS223_0124	LepB	periplasm
SOG00115	PV4_3749	LepB	periplasm
SOG00115	Sden_0089	LepB	periplasm
SOG00115	Shal_0088	LepB	periplasm
SOG00115	SO_0125	LepB	periplasm
SOG00115	Spea_4155	LepB	periplasm
SOG00115	Ssed_4439	LepB	periplasm
SOG00115	Swoo_4831	LepB	periplasm
SOG00115	swp_5048	LepB	periplasm
SOG00115	W3181_3951	LepB	periplasm
SOG00116	ANA3_0121		cytoplasm
SOG00116	CN32_0122		cytoplasm
SOG00116	MR4_0121		cytoplasm
SOG00116	MR7_0116		cytoplasm
SOG00116	OS155_4233		cytoplasm
SOG00116	OS185_0121		cytoplasm
SOG00116	OS195_0126		cytoplasm
SOG00116	OS223_0125		cytoplasm
SOG00116	PV4_3748		cytoplasm
SOG00116	Sama_3629		cytoplasm
SOG00116	Sden_0090		cytoplasm
SOG00116	Sfri_0043		cytoplasm
SOG00116	Shal_0089		cytoplasm
SOG00116	SO_0126		cytoplasm
SOG00116	Spea_4154		cytoplasm
SOG00116	Ssed_4437		cytoplasm
SOG00116	Swoo_4830		cytoplasm
SOG00116	swp_5047		cytoplasm
SOG00116	W3181_3950		cytoplasm
SOG00117	ANA3_0122		inner membrane
SOG00117	CN32_0123		inner membrane
SOG00117	MR4_0122		inner membrane
SOG00117	MR7_0117		inner membrane
SOG00117	OS155_4232		inner membrane
SOG00117	OS185_0122		inner membrane
SOG00117	OS195_0127		inner membrane
SOG00117	OS223_0126		inner membrane
SOG00117	PV4_3747		inner membrane
SOG00117	Sama_3628		inner membrane
SOG00117	Sden_0091		inner membrane
SOG00117	Sfri_0044		inner membrane
SOG00117	Shal_0090		inner membrane
SOG00117	SO_0127		inner membrane
SOG00117	Spea_4153		inner membrane
SOG00117	Ssed_4436		inner membrane
SOG00117	Swoo_4829		inner membrane
SOG00117	swp_5046		inner membrane
SOG00117	W3181_3949		inner membrane
SOG00118	ANA3_0123		inner membrane
SOG00118	CN32_0124		inner membrane
SOG00118	MR4_0123		inner membrane
SOG00118	MR7_0118		inner membrane
SOG00118	OS155_4231		inner membrane
SOG00118	OS185_0123		inner membrane
SOG00118	OS195_0128		inner membrane
SOG00118	OS223_0127		inner membrane
SOG00118	PV4_3746		inner membrane
SOG00118	Sama_3626		inner membrane
SOG00118	Sden_0092		inner membrane
SOG00118	Sfri_0045		inner membrane
SOG00118	Shal_0091		inner membrane
SOG00118	SO_0129		inner membrane
SOG00118	Spea_4152		inner membrane
SOG00118	Ssed_4435		inner membrane
SOG00118	Swoo_4828		inner membrane
SOG00118	swp_5045		inner membrane
SOG00118	W3181_3948		inner membrane
SOG00119	ANA3_0124	LepB, self	extracellular
SOG00119	CN32_0125	LepB, self	extracellular
SOG00119	MR4_0125	LepB, self	extracellular
SOG00119	MR7_0119	LepB, self	extracellular
SOG00119	OS155_4230	LepB, self	extracellular
SOG00119	OS185_0124	LepB, self	extracellular
SOG00119	OS195_0129	LepB, self	extracellular
SOG00119	OS223_0128	LepB, self	extracellular
SOG00119	PV4_3744	LepB, self	extracellular
SOG00119	Sama_3624	LepB, self	extracellular
SOG00119	Sden_0094	LepB, self	extracellular
SOG00119	Sfri_0047	LepB, self	extracellular
SOG00119	Shal_0094	LepB, self	extracellular
SOG00119	SO_0130	LepB, self	extracellular
SOG00119	Spea_4149	LepB, self	extracellular
SOG00119	Ssed_4432	LepB, self	extracellular
SOG00119	Swoo_4827	LepB, self	extracellular
SOG00119	swp_5043	LepB, self	extracellular
SOG00119	W3181_3947	LepB, self	extracellular
SOG00120	ANA3_0125		cytoplasm
SOG00120	CN32_0126		cytoplasm
SOG00120	MR4_0126		cytoplasm
SOG00120	MR7_0120		cytoplasm
SOG00120	OS155_4229		cytoplasm
SOG00120	OS185_0125		cytoplasm
SOG00120	OS195_0130		cytoplasm
SOG00120	OS223_0129		cytoplasm
SOG00120	PV4_3743		cytoplasm
SOG00120	Sama_3623		cytoplasm
SOG00120	Sden_0095		cytoplasm
SOG00120	Sfri_0048		cytoplasm
SOG00120	Shal_0095		cytoplasm
SOG00120	SO_0131		cytoplasm
SOG00120	Spea_4148		cytoplasm
SOG00120	Ssed_4431		cytoplasm
SOG00120	Swoo_4826		cytoplasm
SOG00120	swp_5042		cytoplasm
SOG00120	W3181_3946		cytoplasm
SOG00121	ANA3_0126	LepB	periplasm
SOG00121	CN32_0127	LepB	periplasm
SOG00121	MR4_0127	LepB	periplasm
SOG00121	MR7_0121	LepB	periplasm
SOG00121	OS155_4228	LepB	periplasm
SOG00121	OS185_0126	LepB	periplasm
SOG00121	OS195_0131	LepB	periplasm
SOG00121	OS223_0130	LepB	periplasm
SOG00121	PV4_3742	LepB	periplasm
SOG00121	Sama_3622	LepB	periplasm
SOG00121	Sden_0096	LepB	periplasm
SOG00121	Sfri_0049	LepB	periplasm
SOG00121	Shal_0096	LepB	periplasm
SOG00121	SO_0132	LepB	periplasm
SOG00121	Spea_4147	LepB	periplasm
SOG00121	Ssed_4430	LepB	periplasm
SOG00121	Swoo_4825	LepB	periplasm
SOG00121	swp_5041	LepB	periplasm
SOG00121	W3181_3945	LepB	periplasm
SOG00122	ANA3_0127		cytoplasm
SOG00122	CN32_0128		cytoplasm
SOG00122	MR4_0128		cytoplasm
SOG00122	MR7_0122		cytoplasm
SOG00122	OS155_4227		cytoplasm
SOG00122	OS185_0127		cytoplasm
SOG00122	OS195_0132		cytoplasm
SOG00122	OS223_0131		cytoplasm
SOG00122	PV4_3741		cytoplasm
SOG00122	Sama_3621		cytoplasm
SOG00122	Sden_0097		cytoplasm
SOG00122	Sfri_0050		cytoplasm
SOG00122	Shal_0097		cytoplasm
SOG00122	SO_0134		cytoplasm
SOG00122	Spea_4146		cytoplasm
SOG00122	Ssed_4429		cytoplasm
SOG00122	Swoo_4824		cytoplasm
SOG00122	swp_5039*		cytoplasm
SOG00122	W3181_3944		cytoplasm
SOG00123	ANA3_0128	LspA	periplasm
SOG00123	MR4_0129	LspA	periplasm
SOG00123	MR7_0123	LspA	periplasm
SOG00123	OS155_4226	LspA	periplasm
SOG00123	OS185_0128	LspA	periplasm
SOG00123	OS195_0133	LspA	periplasm
SOG00123	OS223_0132	LspA	periplasm
SOG00123	PV4_0104	LspA	periplasm
SOG00123	Shal_1272	LspA	periplasm
SOG00123	SO_0135	LspA	periplasm
SOG00123	Ssed_1379	LspA	periplasm
SOG00124	ANA3_0129		inner membrane
SOG00124	CN32_0129		inner membrane
SOG00124	MR4_0130		inner membrane
SOG00124	MR7_0124		inner membrane
SOG00124	OS155_4225		inner membrane
SOG00124	OS185_0129		inner membrane
SOG00124	OS195_0134		inner membrane
SOG00124	OS223_0133		inner membrane
SOG00124	SO_0136		inner membrane
SOG00124	Swoo_4297		inner membrane
SOG00124	swp_3822		inner membrane
SOG00124	W3181_3943		inner membrane
SOG00125	ANA3_0130		cytoplasm
SOG00125	CN32_0130		cytoplasm
SOG00125	MR4_0131		cytoplasm
SOG00125	MR7_0125		cytoplasm
SOG00125	OS155_4224		cytoplasm
SOG00125	OS185_0130		cytoplasm
SOG00125	OS195_0135		cytoplasm
SOG00125	OS223_0134		cytoplasm
SOG00125	PV4_0047		cytoplasm
SOG00125	Sama_0137		cytoplasm
SOG00125	Sden_0113		cytoplasm
SOG00125	Sfri_0096		cytoplasm
SOG00125	Shal_4191		cytoplasm
SOG00125	SO_0137		cytoplasm
SOG00125	Spea_0127		cytoplasm
SOG00125	Ssed_4378		cytoplasm
SOG00125	Swoo_4770		cytoplasm
SOG00125	swp_0165		cytoplasm
SOG00125	W3181_3942		cytoplasm
SOG00126	ANA3_0131		cytoplasm
SOG00126	CN32_0131		cytoplasm
SOG00126	MR4_0132		cytoplasm
SOG00126	MR7_0126		cytoplasm
SOG00126	OS155_4223		cytoplasm
SOG00126	OS185_0131		cytoplasm
SOG00126	OS195_0136		cytoplasm
SOG00126	OS223_0135		cytoplasm
SOG00126	PV4_0046		cytoplasm
SOG00126	Sama_0138		cytoplasm
SOG00126	Sden_0114		cytoplasm
SOG00126	Sfri_0097		cytoplasm
SOG00126	Shal_4190		cytoplasm
SOG00126	SO_0138		cytoplasm
SOG00126	Spea_0128		cytoplasm
SOG00126	Ssed_4377		cytoplasm
SOG00126	Swoo_4769		cytoplasm
SOG00126	swp_0166		cytoplasm
SOG00126	W3181_3941		cytoplasm
SOG00127	ANA3_0132		cytoplasm
SOG00127	CN32_0132		cytoplasm
SOG00127	MR4_0133		cytoplasm
SOG00127	MR7_0127		cytoplasm
SOG00127	OS155_4222		cytoplasm
SOG00127	OS185_0132		cytoplasm
SOG00127	OS195_0137		cytoplasm
SOG00127	OS223_0136		cytoplasm
SOG00127	PV4_0042		cytoplasm
SOG00127	Sama_0141		cytoplasm
SOG00127	Shal_4189		cytoplasm
SOG00127	SO_0139		cytoplasm
SOG00127	Spea_0129		cytoplasm
SOG00127	Ssed_4374		cytoplasm
SOG00127	Swoo_4766		cytoplasm
SOG00127	swp_0167		cytoplasm
SOG00127	W3181_3940		cytoplasm
SOG00128	ANA3_0133		inner membrane
SOG00128	CN32_0133		inner membrane
SOG00128	MR4_0134		inner membrane
SOG00128	MR7_0128		inner membrane
SOG00128	OS155_4220*		inner membrane
SOG00128	OS185_0133		inner membrane
SOG00128	OS195_0138		inner membrane
SOG00128	OS223_0137		inner membrane
SOG00128	PV4_0041		inner membrane
SOG00128	Sama_0142		inner membrane
SOG00128	Shal_4188		inner membrane
SOG00128	SO_0141		inner membrane
SOG00128	Spea_0130		inner membrane
SOG00128	Ssed_4373		inner membrane
SOG00128	Swoo_4765		inner membrane
SOG00128	swp_0168		inner membrane
SOG00128	W3181_3939		inner membrane
SOG00129	ANA3_0134		cytoplasm
SOG00129	CN32_0134		cytoplasm
SOG00129	MR4_0135		cytoplasm
SOG00129	MR7_0129		cytoplasm
SOG00129	OS155_4219		cytoplasm
SOG00129	OS185_0134		cytoplasm
SOG00129	OS195_0139		cytoplasm
SOG00129	OS223_0138		cytoplasm
SOG00129	PV4_0040		cytoplasm
SOG00129	Sama_0143		cytoplasm
SOG00129	Sfri_3868		cytoplasm
SOG00129	Shal_4187		cytoplasm
SOG00129	SO_0142		cytoplasm
SOG00129	Spea_0131		cytoplasm
SOG00129	Ssed_4372		cytoplasm
SOG00129	Swoo_4764		cytoplasm
SOG00129	swp_0169		cytoplasm
SOG00129	W3181_3938		cytoplasm
SOG00130	ANA3_0135		cytoplasm
SOG00130	CN32_0135		cytoplasm
SOG00130	MR4_0136		cytoplasm
SOG00130	MR7_0130		cytoplasm
SOG00130	OS155_4218		cytoplasm
SOG00130	OS185_0135		cytoplasm
SOG00130	OS195_0140		cytoplasm
SOG00130	OS223_0139		cytoplasm
SOG00130	PV4_0039		cytoplasm
SOG00130	Sama_0144		cytoplasm
SOG00130	Shal_4186		cytoplasm
SOG00130	SO_0144		cytoplasm
SOG00130	Spea_0132		cytoplasm
SOG00130	Ssed_4371		cytoplasm
SOG00130	Swoo_4763		cytoplasm
SOG00130	swp_0170		cytoplasm
SOG00130	W3181_3937		cytoplasm
SOG00131	ANA3_0136		cytoplasm
SOG00131	CN32_0136		cytoplasm
SOG00131	MR4_0137		cytoplasm
SOG00131	MR7_0131		cytoplasm
SOG00131	OS155_4217		cytoplasm
SOG00131	OS185_0136		cytoplasm
SOG00131	OS195_0141		cytoplasm
SOG00131	OS223_0140		cytoplasm
SOG00131	PV4_0038		cytoplasm
SOG00131	Sama_0145		cytoplasm
SOG00131	Sden_0115		cytoplasm
SOG00131	Sfri_0098		cytoplasm
SOG00131	Shal_4185		cytoplasm
SOG00131	SO_0145		cytoplasm
SOG00131	Spea_0133		cytoplasm
SOG00131	Ssed_4370		cytoplasm
SOG00131	Swoo_4762		cytoplasm
SOG00131	swp_0171		cytoplasm
SOG00131	W3181_3936		cytoplasm
SOG00133	MR4_2523	LepB	periplasm
SOG00133	MR7_2590	LepB	periplasm
SOG00133	OS155_3633	LepB	periplasm
SOG00133	OS185_0722	LepB	periplasm
SOG00133	OS195_0751	LepB	periplasm
SOG00133	OS223_0742	LepB	periplasm
SOG00133	Sden_0571	LepB	periplasm
SOG00133	Sfri_3342	LepB	periplasm
SOG00133	SO_0147	LepB	periplasm
SOG00134	SO_0148		inner membrane
SOG00134	W3181_3935		inner membrane
SOG00136	ANA3_0138	LepB	extracellular
SOG00136	CN32_0141	LepB	extracellular
SOG00136	MR4_0143	LepB	extracellular
SOG00136	MR7_0138	LepB	extracellular
SOG00136	OS155_4215	LepB	extracellular
SOG00136	OS185_0140	LepB	extracellular
SOG00136	OS195_0144	LepB	extracellular
SOG00136	OS223_0143	LepB	extracellular
SOG00136	PV4_0035	LepB	extracellular
SOG00136	Sama_0820	LepB	extracellular
SOG00136	Sden_0757	LepB	extracellular
SOG00136	Sfri_3176	LepB	extracellular
SOG00136	Shal_4183	LepB	extracellular
SOG00136	SO_0150	LepB	extracellular
SOG00136	Spea_0135	LepB	extracellular
SOG00136	Ssed_4369	LepB	extracellular
SOG00136	Swoo_4759	LepB	extracellular
SOG00136	swp_0175	LepB	extracellular
SOG00136	W3181_3928	LepB	extracellular
SOG00137	ANA3_0139		cytoplasm
SOG00137	CN32_0142		cytoplasm
SOG00137	MR4_0144		cytoplasm
SOG00137	MR7_0139		cytoplasm
SOG00137	OS155_4214		cytoplasm
SOG00137	OS185_0141		cytoplasm
SOG00137	OS195_0145		cytoplasm
SOG00137	OS223_0144		cytoplasm
SOG00137	PV4_0034		cytoplasm
SOG00137	Sama_0150		cytoplasm
SOG00137	Sden_2238		cytoplasm
SOG00137	Sfri_3108		cytoplasm
SOG00137	Shal_4182		cytoplasm
SOG00137	SO_0151		cytoplasm
SOG00137	Spea_0136		cytoplasm
SOG00137	Ssed_4368		cytoplasm
SOG00137	Swoo_4758		cytoplasm
SOG00137	swp_0176*		cytoplasm
SOG00137	W3181_3927		cytoplasm
SOG00138	ANA3_0140	LepB	periplasm
SOG00138	CN32_0143	LepB	periplasm
SOG00138	MR4_0145	LepB	periplasm
SOG00138	MR7_0140	LepB	periplasm
SOG00138	OS155_4213	LepB	periplasm
SOG00138	OS185_0142	LepB	periplasm
SOG00138	OS195_0146	LepB	periplasm
SOG00138	OS223_0145	LepB	periplasm
SOG00138	PV4_0033	LepB	periplasm
SOG00138	Sama_0161	LepB	periplasm
SOG00138	Sfri_0100	LepB	periplasm
SOG00138	Shal_4181	LepB	periplasm
SOG00138	SO_0152	LepB	periplasm
SOG00138	Spea_0137	LepB	periplasm
SOG00138	Ssed_4365	LepB	periplasm
SOG00138	Swoo_4754	LepB	periplasm
SOG00138	swp_0178	LepB	periplasm
SOG00138	W3181_3926	LepB	periplasm
SOG00139	ANA3_0141		inner membrane
SOG00139	CN32_0144		inner membrane
SOG00139	MR4_0146		inner membrane
SOG00139	MR7_0141		inner membrane
SOG00139	OS155_4212		inner membrane
SOG00139	OS185_0143		inner membrane
SOG00139	OS195_0147		inner membrane
SOG00139	OS223_0146		inner membrane
SOG00139	SO_0154		inner membrane
SOG00139	Ssed_0685		inner membrane
SOG00139	W3181_3925		inner membrane
SOG00140	ANA3_0142		inner membrane
SOG00140	CN32_0145		inner membrane
SOG00140	MR4_0147		inner membrane
SOG00140	MR7_0142		inner membrane
SOG00140	OS155_4211		inner membrane
[truncated: 79,170 more rows]
