# Supplementary material for: Genome-wide protein localization prediction strategies for gram negative bacteria
Source: BMC Genomics. 2011 Jun 15;12(Suppl 1):S1. doi: 10.1186/1471-2164-12-S1-S1 (PMC3223724; doi:10.1186/1471-2164-12-S1-S1)
Supplement: Additional file 3 — FastA file of proteins predicted to be encoded in the genomes of 19 Shewanella. This file includes translations of pseudogenes, with internal stop codons assigned the value ‘X’. [file 1471-2164-12-S1-S1-S3.zip]

Archive with 1 entries (1 files):
- Shew19.pro.fasta
